# Supplementary material for: Wild bonobos host geographically restricted malaria parasites including a putative new Laverania species
Source: Nat Commun. 2017 Nov 21;8:1635. doi: 10.1038/s41467-017-01798-5 (PMC5696340; doi:10.1038/s41467-017-01798-5)
Supplement: Supplementary file 3 — Supplementary Dataset 1 [file 41467_2017_1798_MOESM3_ESM.xlsx]

## Sheet: SupTable2_filledAccession.csv
	Supplementary Data 1. GenBank accession numbers of ape Plasmodium sequences
	Samplea	Sequence Designation	Gene Region	Genome	Accession number	Plasmodium Speciesb
	TL2pp3888	TL3888_1.3	cytB	mitochondrial genome	KY790540	C2
	TL2pp3888	TL3888_1.4	cytB	mitochondrial genome	KY790530	B1
	TL2pp3843	TL3843_1.3	cytB	mitochondrial genome	KY790530	B1
	TL2pp3843	TL3843_1.6	cytB	mitochondrial genome	KY790529	C2
	TL2pp3843	TL3843_1.8	cytB	mitochondrial genome	KY790540	C2
	TL2pp3843	TL3843_1.10	cytB	mitochondrial genome	KY790534	B1
	TL2pp3812	TL3812_1.3	cytB	mitochondrial genome	KY790530	B1
	TL2pp3905	TL3905_5.1	cytB	mitochondrial genome	KY790530	B1
	TL2pp3905	TL3905_5.12	cytB	mitochondrial genome	KY790540	C2
	TL2pp3911	TL3911_5.1	cytB	mitochondrial genome	KY790541	B1
	TL2pp3911	TL3911_5.3	cytB	mitochondrial genome	KY790540	C2
	TL2pp3911	TL3911_5.10	cytB	mitochondrial genome	KY790530	B1
	TL2pp3912	TL3912_5.12	cytB	mitochondrial genome	KY790530	B1
	TL2pp3870	TL3870_3.8	cytB	mitochondrial genome	KY790541	B1
	TL2pp3870	TL3870_3.9	cytB	mitochondrial genome	KY790538	C2
	TL2pp3870	TL3870_3.11	cytB	mitochondrial genome	KY790537	B1
	TL2pp3870	TL3870_5.5	cytB	mitochondrial genome	KY790530	B1
	TL2pp3870	TL3870_5.11	cytB	mitochondrial genome	KY790528	C2
	TL2pp3870	TL3870_5.16	cytB	mitochondrial genome	KY790539	B1
	TL2pp3870	TL3870_5.19	cytB	mitochondrial genome	KY790527	C2
	TL2pp3870	TL3870_5.20	cytB	mitochondrial genome	KY790540	C2
	TL2pp3846	TL3846_3.12	cytB	mitochondrial genome	KY790530	B1
	TL2pp3882	TL3882_1.4	cytB	mitochondrial genome	KY790530	B1
	TL2pp3826	TL3826_1.3	cytB	mitochondrial genome	KY790530	B1
	TL2pp3826	TL3826_1.11	cytB	mitochondrial genome	KY790540	C2
	TL2pp3866	TL3866_1.7	cytB	mitochondrial genome	KY790530	B1
	TL2pp3866	TL3866_3.8	cytB	mitochondrial genome	KY790540	C2
	TL2pp3874	TL3874_1.7	cytB	mitochondrial genome	KY790530	B1
	TL2pp3873	TL3873_1.9	cytB	mitochondrial genome	KY790540	C2
	TL2pp3873	TL3873_3.7	cytB	mitochondrial genome	KY790530	B1
	TL2pp3816	TL3816_5.1	cytB	mitochondrial genome	KY790530	B1
	TL2pp3816	TL3816_5.2	cytB	mitochondrial genome	KY790540	C2
	TL2pp3816	TL3816_5.9	cytB	mitochondrial genome	KY790541	B1
	TL2pp3834	TL3834_3.1	cytB	mitochondrial genome	KY790528	C2
	TL2pp3834	TL3834_5.1	cytB	mitochondrial genome	KY790541	B1
	TL2pp3834	TL3834_5.11	cytB	mitochondrial genome	KY790540	C2
	TL2pp3834	TL3834_5.20	cytB	mitochondrial genome	KY790530	B1
	TL2pp3850	TL3850_5.1	cytB	mitochondrial genome	KY790540	C2
	TL2pp3850	TL3850_5.6	cytB	mitochondrial genome	KY790530	B1
	TL2pp3850	TL3850_5.9	cytB	mitochondrial genome	KY790541	B1
	TL2pp3948	TL3948_3.12	cytB	mitochondrial genome	KY790540	C2
	TL2pp3948	TL3948_5.13	cytB	mitochondrial genome	KY790530	B1
	TL2pp3842	TL3842_1.1	cytB	mitochondrial genome	KY790540	C2
	TL2pp3842	TL3842_1.2	cytB	mitochondrial genome	KY790530	B1
	TL2pp3889	TL3889_1.1	cytB	mitochondrial genome	KY790530	B1
	TL2pp3884	TL3884_5.1	cytB	mitochondrial genome	KY790540	C2
	TL2pp3833	TL3833_5.10	cytB	mitochondrial genome	KY790540	C2
	TL2pp3833	TL3833_5.22	cytB	mitochondrial genome	KY790527	C2
	TL2pp3915	TL3915_5.1	cytB	mitochondrial genome	KY790530	B1
	TL2pp3915	TL3915_5.24	cytB	mitochondrial genome	KY790540	C2
	TL2pp3856	TL3856_1.1	cytB	mitochondrial genome	KY790530	B1
	TL2pp3856	TL3856_1.3	cytB	mitochondrial genome	KY790540	C2
	TL2pp3820	TL3820_5.2	cytB	mitochondrial genome	KY790531	B1
	TL2pp3820	TL3820_5.4	cytB	mitochondrial genome	KY790530	B1
	TL2pp3820	TL3820_5.6	cytB	mitochondrial genome	KY790529	C2
	TL2pp3820	TL3820_5.8	cytB	mitochondrial genome	KY790540	C2
	TL2pp3820	TL3820_5.9	cytB	mitochondrial genome	KY790533	B1
	TL2pp3820	TL3820_5.20	cytB	mitochondrial genome	KY790541	B1
	TL2pp3820	TL3820_5.23	cytB	mitochondrial genome	KY790532	C2
	TL2pp3903	TL3903_5.7	cytB	mitochondrial genome	KY790540	C2
	TL2pp3862	TL3862_1.4	cytB	mitochondrial genome	KY790535	Pm-related
	TL2pp3862	TL3862_1.6	cytB	mitochondrial genome	KY790536	B1
	TL2pp3862	TL3862_1.7	cytB	mitochondrial genome	KY790540	C2
	TL2pp3862	TL3862_3.1	cytB	mitochondrial genome	KY790530	B1
	TL2pp3855	TL3855_3.5	cytB	mitochondrial genome	KY790540	C2
	TL2pp3855	TL3855_5.8	cytB	mitochondrial genome	KY790530	B1
	TL2pp3943	TL3943_1.2	cytB	mitochondrial genome	KY790530	B1
	TL2pp3918	TL3918_3.9	cytB	mitochondrial genome	KY790541	B1
	TL2pp3918	TL3918_3.12	cytB	mitochondrial genome	KY790530	B1
	TL2pp3931	TL3931_1.11	cytB	mitochondrial genome	KY790542	C2
	TL2pp3931	TL3931_2.12	cytB	mitochondrial genome	KY790530	B1
	TL2pp3932	TL3932_5.1	cytB	mitochondrial genome	KY790530	B1
	TL2pp3932	TL3932_5.19	cytB	mitochondrial genome	KY790540	C2
	TL2pp3936	TL3936_1.2	cytB	mitochondrial genome	KY790530	B1
	TL2pp3936	TL3936_1.8	cytB	mitochondrial genome	KY790540	C2
	TL2pp3942	TL3942_3.1	cytB	mitochondrial genome	KY790530	B1
	TL2pp3942	TL3942_3.3	cytB	mitochondrial genome	KY790540	C2
	KRpp10	KR10_1.6	cytB	mitochondrial genome	KY790526	B1
	BIpts54	BIpts54_1.4	cytB	mitochondrial genome	KY790492	C2
	BIpts54	BIpts54_1.6	cytB	mitochondrial genome	KU665682	C2
	BIpts67	BIpts67_1.4	cytB	mitochondrial genome	KY790493	C2
	BIpts67	BIpts67_1.5	cytB	mitochondrial genome	KT824285	C2
	BIpts93	BIpts93_1.5	cytB	mitochondrial genome	KU665682	C2
	BIpts93	BIpts93_1.8	cytB	mitochondrial genome	KY790494	C2
	BIpts244	BIpts244_1.1	cytB	mitochondrial genome	KU665682	C2
	BIpts245	BIpts245_1.1	cytB	mitochondrial genome	KU665682	C2
	BIpts246	BIpts246_1.1	cytB	mitochondrial genome	KU665682	C2
	BIpts253	BIpts253_1.1	cytB	mitochondrial genome	KY790489	C2
	BIpts260	BIpts260_1.1	cytB	mitochondrial genome	KY790490	C2
	BIpts260	BIpts260_1.4	cytB	mitochondrial genome	KY790491	C2
	BIpts266	BIpts266_1.1	cytB	mitochondrial genome	KY790489	C2
	BIpts2415	BIpts2415_1.1	cytB	mitochondrial genome	KT824285	C2
	BIpts2415	BIpts2415_1.7	cytB	mitochondrial genome	KY790488	C2
	BIpts2416	BIpts2416_1.1	cytB	mitochondrial genome	KT824285	C2
	ENpts4388	ENpts4388_1.2	cytB	mitochondrial genome	KU665670	C1
	KSpts201	KSpts201_1.5	cytB	mitochondrial genome	KY790495	C2
	KSpts201	KSpts201_1.8	cytB	mitochondrial genome	KY790496	C2
	LUpts2029	LUpts2029_1.2	cytB	mitochondrial genome	KY790497	C1
	LUpts2067	LUpts2067_1.1	cytB	mitochondrial genome	KU665682	C2
	LUpts2069	LUpts2069_1.1	cytB	mitochondrial genome	KU665666	C2
	LUpts2070	LUpts2070_1.1	cytB	mitochondrial genome	KT824285	C2
	LUpts2071	LUpts2071_1.1	cytB	mitochondrial genome	KU665682	C2
	LUpts2071	LUpts2071_1.3	cytB	mitochondrial genome	HM235050	C2
	LUpts2071	LUpts2071_1.5	cytB	mitochondrial genome	KT824285	C2
	LUpts2071	LUpts2071_1.8	cytB	mitochondrial genome	KT824296	C2
	LUpts2072	LUpts2072_1.1	cytB	mitochondrial genome	KT824285	C2
	LUpts2073	LUpts2073_1.1	cytB	mitochondrial genome	KT824285	C2
	LUpts2073	LUpts2073_1.3	cytB	mitochondrial genome	KT824283	C1
	LUpts2073	LUpts2073_1.5	cytB	mitochondrial genome	KU665682	C2
	LUpts2074	LUpts2074_1.1	cytB	mitochondrial genome	KT824285	C2
	LUpts2078	LUpts2078_1.1	cytB	mitochondrial genome	KT824285	C2
	LUpts2079	LUpts2079_1.1	cytB	mitochondrial genome	KT824285	C2
	LUpts2084	LUpts2084_1.2	cytB	mitochondrial genome	KT824299	C1
	LUpts2084	LUpts2084_1.4	cytB	mitochondrial genome	KT824285	C2
	LUpts2089	LUpts2089_1.1	cytB	mitochondrial genome	HM235208	C3
	PApts75	PApts75_1.8	cytB	mitochondrial genome	KY790507	C1
	PApts369	PApts369_1.1	cytB	mitochondrial genome	KT824283	C1
	PApts370	PApts370_1.1	cytB	mitochondrial genome	KT824285	C2
	PApts370	PApts370_1.6	cytB	mitochondrial genome	KT824283	C1
	PApts1039	PApts1039_1.6	cytB	mitochondrial genome	HM235208	C3
	PApts1040	PApts1040_1.2	cytB	mitochondrial genome	KY790498	C2
	PApts1041	PApts1041_1.2	cytB	mitochondrial genome	HM235208	C3
	PApts1041	PApts1041_1.8	cytB	mitochondrial genome	KY790499	C1
	PApts1042	PApts1042_1.6	cytB	mitochondrial genome	HM235208	C3
	PApts1042	PApts1042_1.7	cytB	mitochondrial genome	KY790514	C1
	PApts1043	PApts1043_1.8	cytB	mitochondrial genome	KY790499	C1
	PApts1044	PApts1044_1.2	cytB	mitochondrial genome	KY790500	C2
	PApts1044	PApts1044_1.6	cytB	mitochondrial genome	KY790501	C3
	PApts1046	PApts1046_1.1	cytB	mitochondrial genome	KT824285	C2
	PApts1046	PApts1046_1.2	cytB	mitochondrial genome	HM234976	C3
	PApts1046	PApts1046_1.8	cytB	mitochondrial genome	HM235208	C3
	PApts1047	PApts1047_1.1	cytB	mitochondrial genome	KT824285	C2
	PApts1047	PApts1047_1.2	cytB	mitochondrial genome	HM234976	C3
	PApts1047	PApts1047_1.3	cytB	mitochondrial genome	KY790502	C3
	PApts1048	PApts1048_1.1	cytB	mitochondrial genome	HM235208	C3
	PApts1048	PApts1048_1.2	cytB	mitochondrial genome	KT824285	C2
	PApts1052	PApts1052_1.5	cytB	mitochondrial genome	KU665682	C2
	PApts1052	PApts1052_1.6	cytB	mitochondrial genome	KY790501	C3
	PApts1052	PApts1052_1.8	cytB	mitochondrial genome	KY790512	C2
	PApts1053	PApts1053_1.8	cytB	mitochondrial genome	KY790503	C1
	PApts1054	PApts1054_1.7	cytB	mitochondrial genome	KT824285	C2
	PApts1056	PApts1056_1.4	cytB	mitochondrial genome	KY790504	C1
	PApts1056	PApts1056_1.8	cytB	mitochondrial genome	KY790494	C2
	PApts1058	PApts1058_1.6	cytB	mitochondrial genome	KY790514	C1
	PApts1059	PApts1059_1.6	cytB	mitochondrial genome	KY790498	C2
	PApts1059	PApts1059_1.7	cytB	mitochondrial genome	KT824283	C1
	PApts1060	PApts1060_1.4	cytB	mitochondrial genome	HM235208	C3
	PApts1061	PApts1061_1.7	cytB	mitochondrial genome	HM235208	C3
	PApts1062	PApts1062_1.8	cytB	mitochondrial genome	KY790514	C1
	PApts1063	PApts1063_1.1	cytB	mitochondrial genome	KY790505	C2
	PApts1063	PApts1063_1.2	cytB	mitochondrial genome	KY790494	C2
	PApts1064	PApts1064_1.2	cytB	mitochondrial genome	HM235208	C3
	PApts3143	PApts3143_5.7	cytB	mitochondrial genome	KT824285	C2
	PApts3146	PApts3146_1.1	cytB	mitochondrial genome	KU665666	C2
	PApts3146	PApts3146_1.2	cytB	mitochondrial genome	KT824283	C1
	PApts3146	PApts3146_5.1	cytB	mitochondrial genome	KT824285	C2
	PApts3146	PApts3146_5.10	cytB	mitochondrial genome	KY790506	C1
	WApts1	WApts1_5.8	cytB	mitochondrial genome	HM235208	C3
	WApts2	WApts2_1.1	cytB	mitochondrial genome	HM235208	C3
	WApts2	WApts2_1.4	cytB	mitochondrial genome	KT824285	C2
	WApts7	WApts7_1.3	cytB	mitochondrial genome	KY790514	C1
	WApts21	WApts21_1.1	cytB	mitochondrial genome	KY790509	C2
	WApts21	WApts21_1.3	cytB	mitochondrial genome	KY790510	C2
	WApts21	WApts21_1.8	cytB	mitochondrial genome	KT824285	C2
	WApts22	WApts22_1.1	cytB	mitochondrial genome	HM235402	C1
	WApts22	WApts22_1.8	cytB	mitochondrial genome	KY790510	C2
	WApts41	WApts41_1.3	cytB	mitochondrial genome	HM234976	C3
	WApts41	WApts41_1.5	cytB	mitochondrial genome	KY790501	C3
	WApts392	WApts392_1.1	cytB	mitochondrial genome	KU665682	C2
	WApts392	WApts392_1.2	cytB	mitochondrial genome	KU665666	C2
	WApts392	WApts392_1.7	cytB	mitochondrial genome	KY790494	C2
	WApts393	WApts393_1.1	cytB	mitochondrial genome	KT824285	C2
	WApts393	WApts393_1.2	cytB	mitochondrial genome	KU665682	C2
	WApts393	WApts393_1.3	cytB	mitochondrial genome	KY790511	C2
	WApts394	WApts394_1.8	cytB	mitochondrial genome	KY790512	C2
	WApts395	WApts395_1.1	cytB	mitochondrial genome	KY790513	C2
	WApts396	WApts396_1.8	cytB	mitochondrial genome	KT824285	C2
	WApts397	WApts397_1.1	cytB	mitochondrial genome	KY790511	C2
	WApts397	WApts397_1.2	cytB	mitochondrial genome	KU665666	C2
	WApts397	WApts397_1.3	cytB	mitochondrial genome	KT824285	C2
	WApts397	WApts397_1.4	cytB	mitochondrial genome	KU665682	C2
	WApts398	WApts398_2.1	cytB	mitochondrial genome	KY790514	C1
	WApts399	WApts399_5.4	cytB	mitochondrial genome	KU665682	C2
	WApts399	WApts399_5.8	cytB	mitochondrial genome	KT824285	C2
	WApts467	WApts467_1.7	cytB	mitochondrial genome	HM235050	C2
	WApts469	WApts469_1.8	cytB	mitochondrial genome	HM235050	C2
	WApts513	WApts513_1.1	cytB	mitochondrial genome	KY790515	C2
	WApts513	WApts513_1.8	cytB	mitochondrial genome	KT824283	C1
	WApts519	WApts519_1.1	cytB	mitochondrial genome	HM235208	C3
	WApts519	WApts519_1.6	cytB	mitochondrial genome	KY790516	C1
	WApts520	WApts520_5.6	cytB	mitochondrial genome	KY790516	C1
	WApts522	WApts522_1.5	cytB	mitochondrial genome	HM235208	C3
	WApts523	WApts523_1.1	cytB	mitochondrial genome	HM235208	C3
	WApts525	WApts525_1.1	cytB	mitochondrial genome	KY790514	C1
	WApts527	WApts527_1.2	cytB	mitochondrial genome	KT824283	C1
	WApts527	WApts527_1.4	cytB	mitochondrial genome	KT824299	C1
	WApts529	WApts529_1.2	cytB	mitochondrial genome	HM235208	C3
	WApts530	WApts530_1.5	cytB	mitochondrial genome	KT824299	C1
	WApts531	WApts531_1.5	cytB	mitochondrial genome	HM235402	C1
	WApts531	WApts531_1.8	cytB	mitochondrial genome	KT824299	C1
	WApts548	WApts548_1.5	cytB	mitochondrial genome	KT824283	C1
	WApts548	WApts548_1.8	cytB	mitochondrial genome	KY790494	C2
	WApts555	WApts555_1.3	cytB	mitochondrial genome	KT824299	C1
	WApts561	WApts561_1.2	cytB	mitochondrial genome	KY790517	C1
	WApts563	WApts563_1.1	cytB	mitochondrial genome	KY790514	C1
	WLpts99	WLpts99_1.1	cytB	mitochondrial genome	KT824299	C1
	WLpts101	WLpts101_1.1	cytB	mitochondrial genome	KY790518	C1
	WLpts101	WLpts101_1.2	cytB	mitochondrial genome	KY790501	C3
	WLpts101	WLpts101_1.3	cytB	mitochondrial genome	KY790519	C1
	WLpts101	WLpts101_1.7	cytB	mitochondrial genome	HM235208	C3
	WLpts103	WLpts103_1.6	cytB	mitochondrial genome	KY790511	C2
	WLpts103	WLpts103_1.7	cytB	mitochondrial genome	KY790520	C1
	WLpts104	WLpts104_1.7	cytB	mitochondrial genome	HM235208	C3
	WLpts111	WLpts111_1.1	cytB	mitochondrial genome	KY790508	C1
	WLpts113	WLpts113_1.1	cytB	mitochondrial genome	KY790508	C1
	WLpts120	WLpts120_5.1	cytB	mitochondrial genome	KY790508	C1
	WLpts125	WLpts125_1.4	cytB	mitochondrial genome	KT824283	C1
	WLpts128	WLpts128_1.4	cytB	mitochondrial genome	KY790521	C1
	WLpts131	WLpts131_1.5	cytB	mitochondrial genome	KY790522	C2
	WLpts131	WLpts131_5.7	cytB	mitochondrial genome	KY790508	C1
	WLpts132	WLpts132_1.1	cytB	mitochondrial genome	KY790508	C1
	WLpts132	WLpts132_1.6	cytB	mitochondrial genome	KY790523	C2
	WLpts132	WLpts132_2.1	cytB	mitochondrial genome	KY790524	C1
	WLpts132	WLpts132_2.10	cytB	mitochondrial genome	KY790525	C2
	TL2pp3911	TL3911_5.13	3.4kb	mitochondrial genome	KY790477	B1
	TL2pp3912	TL3912_5.13	3.4kb	mitochondrial genome	KY790478	B1
	TL2pp3870	TL3870_5.1	3.4kb	mitochondrial genome	KY790475	B1
	TL2pp3870	TL3870_5.4	3.4kb	mitochondrial genome	KY790476	B1
	TL2pp3816	TL3816_5.11	3.4kb	mitochondrial genome	KY790468	B1
	TL2pp3816	TL3816_5.13	3.4kb	mitochondrial genome	KY790469	C2
	TL2pp3816	TL3816_5.17	3.4kb	mitochondrial genome	KY790477	B1
	TL2pp3816	TL3816_5.23	3.4kb	mitochondrial genome	KY790473	B1
	TL2pp3834	TL3834_5.13	3.4kb	mitochondrial genome	KY790473	B1
	TL2pp3834	TL3834_5.22	3.4kb	mitochondrial genome	KY790474	C2
	TL2pp3850	TL3850_5.1	3.4kb	mitochondrial genome	KY790474	C2
	TL2pp3948	TL3948_5.11	3.4kb	mitochondrial genome	KY790474	C2
	TL2pp3948	TL3948_5.17	3.4kb	mitochondrial genome	KY790473	B1
	TL2pp3948	TL3948_5.18	3.4kb	mitochondrial genome	KY790479	B1
	TL2pp3948	TL3948_5.21	3.4kb	mitochondrial genome	KY790480	B1
	TL2pp3833	TL3833_5.23	3.4kb	mitochondrial genome	KY790472	B1
	TL2pp3820	TL3820_5.13	3.4kb	mitochondrial genome	KY790470	B1
	TL2pp3820	TL3820_5.17	3.4kb	mitochondrial genome	KY790471	B1
	TL2pp3820	TL3820_5.21	3.4kb	mitochondrial genome	KY790473	B1
	TL2pp3932	TL3932_5.3	3.4kb	mitochondrial genome	KY790477	B1
	TL2pp3932	TL3932_5.7	3.4kb	mitochondrial genome	KY790474	C2
	TL2pp3911	TL3911_5.12	3.3kb	mitochondrial genome	KY790464	C2
	TL2pp3911	TL3911_5.13	3.3kb	mitochondrial genome	KY790465	B1
	TL2pp3911	TL3911_5.19	3.3kb	mitochondrial genome	KY790466	C2
	TL2pp3911	TL3911_5.23	3.3kb	mitochondrial genome	KY790462	C2
	TL2pp3870	TL3870_5.2	3.3kb	mitochondrial genome	KY790462	C2
	TL2pp3870	TL3870_5.24	3.3kb	mitochondrial genome	KY790463	B1
	TL2pp3816	TL3816_5.1	3.3kb	mitochondrial genome	KY790458	B1
	TL2pp3816	TL3816_5.20	3.3kb	mitochondrial genome	KY790455	B1
	TL2pp3834	TL3834_5.22	3.3kb	mitochondrial genome	KY790461	B1
	TL2pp3850	TL3850_3.11	3.3kb	mitochondrial genome	KY790462	C2
	TL2pp3850	TL3850_3.12	3.3kb	mitochondrial genome	KY790459	B1
	TL2pp3850	TL3850_5.3	3.3kb	mitochondrial genome	KY790460	C2
	TL2pp3850	TL3850_5.19	3.3kb	mitochondrial genome	KY790456	B1
	TL2pp3948	TL3948_5.6	3.3kb	mitochondrial genome	KY790467	B1
	TL2pp3833	TL3833_5.23	3.3kb	mitochondrial genome	KY790458	B1
	TL2pp3820	TL3820_5.17	3.3kb	mitochondrial genome	KY790456	B1
	TL2pp3820	TL3820_5.18	3.3kb	mitochondrial genome	KY790457	B1
	TL2pp3820	TL3820_5.20	3.3kb	mitochondrial genome	KY790458	B1
	TL2pp3855	TL3855_5.19	3.3kb	mitochondrial genome	KY790461	B1
	TL2pp3812	TL3812_1.4	cox1	mitochondrial genome	KY790592	Pv-like
	TL2pp3874	TL3874_1.8	cox1	mitochondrial genome	KY790593	Po-like
	TL2pp3853	TL3853_1.2	cox1	mitochondrial genome	KY790592	Pv-like
	TL2pp3911	TL3911_3.4	eba165	nuclear genome	KY790568	B1
	TL2pp3911	TL3911_5.1	eba165	nuclear genome	KY790569	B1
	TL2pp3911	TL3911_5.12	eba165	nuclear genome	KY790570	B1
	TL2pp3911	TL3911_5.24	eba165	nuclear genome	KY790571	C2
	TL2pp3912	TL3912_5.23	eba165	nuclear genome	KY790572	C2
	TL2pp3912	TL3912_5.24	eba165	nuclear genome	KY790573	B1
	TL2pp3870	TL3870_3.11	eba165	nuclear genome	KY790567	B1
	TL2pp3816	TL3816_5.9	eba165	nuclear genome	KY790566	B1
	TL2pp3816	TL3816_5.13	eba165	nuclear genome	KY790565	B1
	TL2pp3915	TL3915_5.12	eba165	nuclear genome	KY790574	B1
	TL2pp3915	TL3915_5.24	eba165	nuclear genome	KY790575	B1
	TL2pp3905	TL3905_1.3	eba175	nuclear genome	KY790580	B1
	TL2pp3911	TL3911_1.1	eba175	nuclear genome	KY790577	B1
	TL2pp3911	TL3911_1.2	eba175	nuclear genome	KY790581	B1
	TL2pp3911	TL3911_1.5	eba175	nuclear genome	KY790584	C1
	TL2pp3911	TL3911_1.6	eba175	nuclear genome	KY790585	B1
	TL2pp3911	TL3911_1.7	eba175	nuclear genome	KY790586	B1
	TL2pp3911	TL3911_1.8	eba175	nuclear genome	KY790582	C2
	TL2pp3911	TL3911_1.9	eba175	nuclear genome	KY790583	B1
	TL2pp3911	TL3911_1.10	eba175	nuclear genome	KY790576	B1
	TL2pp3911	TL3911_1.12	eba175	nuclear genome	KY790579	C2
	TL2pp3816	TL3816_1.7	eba175	nuclear genome	KY790576	B1
	TL2pp3834	TL3834_1.5	eba175	nuclear genome	KY790579	C2
	TL2pp3834	TL3834_1.7	eba175	nuclear genome	KY790577	B1
	TL2pp3834	TL3834_5.7	eba175	nuclear genome	KY790578	C2
	TL2pp3884	TL3884_1.3	eba175	nuclear genome	KY790579	C2
	TL2pp3911	TL3911_5.10	p47	nuclear genome	KY790590	B1
	TL2pp3889	TL3889_5.8	p47	nuclear genome	KY790590	B1
	TL2pp3889	TL3889_5.9	p47	nuclear genome	KY790589	B1
	TL2pp3915	TL3915_5.10	p47	nuclear genome	KY790591	C2
	TL2pp3820	TL3820_5.4	p47	nuclear genome	KY790587	B1
	TL2pp3855	TL3855_5.9	p47	nuclear genome	KY790588	B1
	TL2pp3888	TL3888_2.1	clpM	apicoplast genome	KY790482	B1
	TL2pp3843	TL3843_2.7	clpM	apicoplast genome	KY790482	B1
	TL2pp3812	TL3812_1.1	clpM	apicoplast genome	KY790481	Pv-like
	TL2pp3905	TL3905_2.5	clpM	apicoplast genome	KY790485	B1
	TL2pp3905	TL3905_5.11	clpM	apicoplast genome	KY790483	C2
	TL2pp3911	TL3911_2.4	clpM	apicoplast genome	KY790482	B1
	TL2pp3912	TL3912_2.1	clpM	apicoplast genome	KY790483	C2
	TL2pp3912	TL3912_2.5	clpM	apicoplast genome	KY790486	C2
	TL2pp3912	TL3912_2.7	clpM	apicoplast genome	KY790482	B1
	TL2pp3870	TL3870_5.11	clpM	apicoplast genome	KY790482	B1
	TL2pp3870	TL3870_5.12	clpM	apicoplast genome	KY790483	C2
	TL2pp3882	TL3882_2.1	clpM	apicoplast genome	KY790482	B1
	TL2pp3882	TL3882_2.2	clpM	apicoplast genome	KY790487	C2
	TL2pp3866	TL3866_1.1	clpM	apicoplast genome	KY790482	B1
	TL2pp3874	TL3874_1.11	clpM	apicoplast genome	KY790484	Pv-like
	TL2pp3816	TL3816_5.1	clpM	apicoplast genome	KY790487	C2
	TL2pp3816	TL3816_5.5	clpM	apicoplast genome	KY790482	B1
	TL2pp3834	TL3834_5.2	clpM	apicoplast genome	KY790482	B1
	TL2pp3834	TL3834_5.11	clpM	apicoplast genome	KY790483	C2
	TL2pp3834	TL3834_5.12	clpM	apicoplast genome	KY790487	C2
	TL2pp3850	TL3850_2.6	clpM	apicoplast genome	KY790482	B1
	TL2pp3948	TL3948_5.1	clpM	apicoplast genome	KY790482	B1
	TL2pp3842	TL3842_2.8	clpM	apicoplast genome	KY790481	Pv-like
	TL2pp3884	TL3884_2.6	clpM	apicoplast genome	KY790483	C2
	TL2pp3833	TL3833_2.2	clpM	apicoplast genome	KY790483	C2
	TL2pp3915	TL3915_5.12	clpM	apicoplast genome	KY790482	B1
	TL2pp3856	TL3856_2.5	clpM	apicoplast genome	KY790483	C2
	TL2pp3820	TL3820_5.11	clpM	apicoplast genome	KY790482	B1
	TL2pp3903	TL3903_5.9	clpM	apicoplast genome	KY790482	B1
	TL2pp3903	TL3903_5.10	clpM	apicoplast genome	KY790483	C2
	TL2pp3903	TL3903_5.12	clpM	apicoplast genome	KY790487	C2
	TL2pp3862	TL3862_1.1	clpM	apicoplast genome	KY790482	B1
	TL2pp3862	TL3862_1.3	clpM	apicoplast genome	KY790487	C2
	TL2pp3855	TL3855_2.8	clpM	apicoplast genome	KY790482	B1
	TL2pp3918	TL3918_1.6	clpM	apicoplast genome	KY790482	B1
	TL2pp3931	TL3931_1.1	clpM	apicoplast genome	KY790482	B1
	TL2pp3931	TL3931_1.4	clpM	apicoplast genome	KY790487	C2
	TL2pp3936	TL3936_1.4	clpM	apicoplast genome	KY790482	B1
	TL2pp3942	TL3942_2.5	clpM	apicoplast genome	KY790482	B1
	KRpp10	KR10_1.1	clpM	apicoplast genome	KY790482	B1
	aSamples are labeled by a two- or three-letter code to indicate their field site (see Fig. 1 for location) and ape species (pp; Pan paniscus; pts, P. t. schweinfurthii), followed by a number.
	bPlasmodium species present in the sequence: B1, P. lomamiensis; C1, P. reichenowi; C2, P. gaboni; C3, P. billcollinsi; Pm-related, P. malariae-related; Po-like, P. ovale-like; Pv-like, P. vivax-like.
