# Supplementary material for: Wild bonobos host geographically restricted malaria parasites including a putative new Laverania species
Source: Nat Commun. 2017 Nov 21;8:1635. doi: 10.1038/s41467-017-01798-5 (PMC5696340; doi:10.1038/s41467-017-01798-5)
Supplement: Supplementary file 4 — Supplementary Dataset 2 [file 41467_2017_1798_MOESM4_ESM.xlsx]

## Sheet: Sheet1
	Supplementary Data 2. Bonobo mitochondrial haplotypes derived from different collection sites
	Field sitea	Samples collected	Samples with intact D loop sequence	Number of distinct mtDNA haplotypes	Haplotype designation	GenBank accession number
	BJ	2	2	1	BJ688	JQ866273
	BN	85	84	7	BN3014	JQ866276
					BN3015	JQ866278
					BN3016	JQ866274
					BN3019	JQ866279
					BN3024	JQ866275
					BN3026	JQ866284
					BN3028	JQ866282
	BX	1	1	1	BX4799	KY790543b
	IK	465	465	8	IK2876	JQ866274
					IK2879	JQ866275
					IK2885	JQ866276
					IK2891	JQ866279
					IK3150	JQ866278
					IK3166	JQ866282
					IK3187	JQ866280
					IK3244	JQ866284
	KR	69	69	11	KR01	JQ866274
					KR02	JQ866277
					KR03	JQ866278
					KR05	JQ866282
					KR06	JQ866284
					KR10	JQ866279
					KR23	JQ866280
					KR37	JQ866292
					KR48	JQ866281
					KR66	JQ866283
					KR73	JQ866285
	LA	328	307	9	LA4819	KY790544b
					LA4820	JQ866279
					LA4823	KY790545b
					LA4829	KY790546b
					LA4851	KY790547b
					LA7795	JQ866280
					LA7799	JQ866292
					LA7807	KY790548b
					LA8196	JQ866278
	LG	25	25	2	LG4300	JQ866292
					LG4314	JQ866280
	LK	38	38	8	LK645	JQ866286
					LK646	JQ866287
					LK647	JQ866288
					LK648	JQ866289
					LK650	JQ866290
					LK652	JQ866291
					LK664	JQ866292
					LK673	JQ866293
	ML	262	262	6	ML5472	JQ866288
					ML5473	JQ866293
					ML5475	JQ866287
					ML5487	JQ866294
					ML5490	JQ866295
					ML5505	JQ866296
	MZ	165	165	3	MZ11574	JQ866293
					MZ11576	JQ866296
					MZ11578	KY790549b
	TL2	138	138	16	TL3793	JQ866273
					TL3795	KY790550b
					TL3796	KY790551b
					TL3798	KY790552b
					TL3803	KY790553b
					TL3814	KY790554b
					TL3821	KY790555b
					TL3846	KY790556b
					TL3876	KY790557b
					TL3878	KY790558b
					TL3883	KY790559b
					TL3886	KY790560b
					TL3924	KY790561b
					TL3926	KY790562b
					TL3931	KY790563b
					TL3940	KY790564b
	aField sites are labelled by a two- or three-letter code and their location is shown in Fig. 1.
	bNew haplotypes derived in this study.
